# Supplementary material for: Effect of cecal microbiota transplantation between different broiler breeds on the chick flora in the first week of life
Source: Poult Sci. 2021 Nov 28;101(2):101624. doi: 10.1016/j.psj.2021.101624 (PMC8704443; doi:10.1016/j.psj.2021.101624)
Supplement: Supplementary file 2 [file mmc2.xlsx]

## Sheet: Phyla
Phylum	Actual proportion of reads	Expected proportion of reads	Mock_species
Actinobacteriota	0.01185	0.15	Actinomyces odontolyticus, Bifidobacterium adolescentis, Cutibacterium acnes
Bacteria_unclassified	0.0001	0	na
Bacteroidota	0.0568	0.1	Bacteroides vulgatus, Porphyromonas gingivalis
Campilobacterota	0.0268	0	na
Cyanobacteria	5e-05	0	na
Deferribacterota	5e-05	0	na
Deinococcota	0.0923	0.05	Deinococcus radioduran
Firmicutes	0.4834	0.4	Bacillus pacificus, Staphylococcus aureus, Staphylococcus epidermidis, Clostridium beijerinckii, Enterococcus faecalis, Lactobacillus gasseri, Streptococcus agalactiae, Streptococcus mutans
Fusobacteriota	5e-05	0	na
Proteobacteria	0.3286	0.3	Helicobacter pylori, Escherichia coli, Neisseria meningitidis, Acinetobacter baumannii, Pseudomonas aeruginosa, Rhodobacter sphaeroides

## Sheet: Fanily
Family	Actual proportion of reads	Expected proportion of reads	Mock_species
Bacillales_unclassified	0.20655	0.05	Bacillus pacificus
Streptococcaceae	0.10615	0.1	Streptococcus agalactiae, Streptococcus mutans
Moraxellaceae	0.0942	0.05	Acinetobacter baumannii
Deinococcaceae	0.0923	0.05	Deinococcus radiodurans
Enterobacteriaceae	0.0802	0.05	Escherichia coli
Staphylococcaceae	0.0646	0.1	Staphylococcus aureus, Staphylococcus epidermidis
Pseudomonadaceae	0.0593	0.05	Pseudomonas aeruginosa
Neisseriaceae	0.05885	0.05	Neisseria meningitidis
Enterococcaceae	0.0477	0.05	Enterococcus faecalis
Rhodobacteraceae	0.03585	0.05	Rhodobacter sphaeroides
Bacteroidaceae	0.03455	0.05	Bacteroides vulgatus
Helicobacteraceae	0.0268	0.05	Helicobacter pylori
Clostridiaceae	0.0263	0.05	Clostridium beijerinckii
Porphyromonadaceae	0.02205	0.05	Porphyromonas gingivalis
Lactobacillaceae	0.0207	0.05	Lactobacillus gasseri
Bacilli_unclassified	0.0109	0	na
Bifidobacteriaceae	0.0066	0.05	Bifidobacterium adolescentis
Actinomycetaceae	0.00515	0.05	Actinomyces odontolyticus
Lactobacillales_unclassified	0.00025	0	na
Bacteroidales_unclassified	0.00015	0	na
Bacteria_unclassified	0.0001	0	na
Burkholderiaceae	0.0001	0	na
Gammaproteobacteria_unclassified	0.0001	0	na
Atopobiaceae	5e-05	0	na
Butyricicoccaceae	5e-05	0	na
Clostridia_UCG-014_fa	5e-05	0	na
Deferribacteraceae	5e-05	0	na
Firmicutes_unclassified	5e-05	0	na
Fusobacteriaceae	5e-05	0	na
Gastranaerophilales_fa	5e-05	0	na
Lachnospiraceae	5e-05	0	na
Micrococcaceae	5e-05	0	na
Planococcaceae	5e-05	0	na
Prevotellaceae	5e-05	0	na
